# Supplementary material for: Introduced bees (Osmia cornifrons) collect pollen from both coevolved and novel host-plant species within their family-level phylogenetic preferences
Source: R Soc Open Sci. 2020 Jul 22;7(7):200225. doi: 10.1098/rsos.200225 (PMC7428236; doi:10.1098/rsos.200225)
Supplement: Table S1 species list.xlsx [file rsos200225supp6.xlsx]

## Sheet: Sheet1
Order	Family	Genus	Species	CommonName	USDA_status	east asian
Asparagales	Amaryllidaceae	Allium	Allium_cepa	garden_onion	introduced	n
Asparagales	Amaryllidaceae	Allium	Allium_vineale	wild_garlic	introduced	n
Asterales	Asteraceae	Erigeron	Erigeron_philadelphicus	philadelphia_fleabane	native	n
Asterales	Asteraceae	Lactuca	Lactuca_sativa	garden_lettuce	introduced	n
Asterales	Asteraceae	Taraxacum	Taraxacum_erythrospermum	rock_dandelion	introduced	n
Asterales	Asteraceae	Taraxacum	Taraxacum_latilobum	common_dandelion	introduced	n
Asterales	Asteraceae	Taraxacum	Taraxacum_officinale	common_dandelion	introduced	n
Boraginales	Boraginaceae	Mertensia	Mertensia_virginica	virginia_bluebells	native	n
Boraginales	Boraginaceae	Symphytum	Symphytum_officinale	common_comfrey	introduced	n
Brassicales	Brassicaceae	Alliaria	Alliaria_petiolata	garlic_mustard	introduced	n
Brassicales	Brassicaceae	Barbarea	Barbarea_vulgaris	garden_yellowrocket	introduced	n
Brassicales	Brassicaceae	Brassica	Brassica_juncea	brown_mustard	introduced	asian
Brassicales	Brassicaceae	Brassica	Brassica_rapa	field_mustard	introduced	asian
Brassicales	Brassicaceae	Conringia	Conringia_orientalis	hares_ear_mustard	introduced	asian
Brassicales	Brassicaceae	Thlaspi	Thlaspi_arvense	field_pennuycress	introduced	asian
Caryophyllales	Caryophyllaceae	Stellaria	Stellaria_media	common_chickweed	introduced	n
Caryophyllales	Caryophyllaceae	Stellaria	Stellaria_pallida	common_chickweed	introduced	n
Fabales	Fabaceae	Cercis	Cercis_canadensis	eastern_redbud	native	n
Fabales	Fabaceae	Cercis	Cercis_racemosa	redbud	introduced	asian
Fabales	Fabaceae	Cladrastis	Cladrastis_kentukea	kentucky_yellowwood	native	n
Fabales	Fabaceae	Lotus	Lotus_corniculatus	birds_foot_trefoil	introduced	n
Fabales	Fabaceae	Lotus	Lotus_filicaulis	birds_foot_trefoil	introduced	n
Fabales	Fabaceae	Lotus	Lotus_ucrainicus	trefoil	introduced	n
Fabales	Fabaceae	Robinia	Robinia_hispida	bristly_locus	native	n
Fabales	Fabaceae	Robinia	Robinia_pseudoacacia	black_locust	native	n
Fabales	Fabaceae	Securigera	Securigera_varia	crown_vetch	introduced	asian
Fagales	Betulaceae	Betula	Betula_alleghaniensis	yellow_birch	native	n
Fagales	Betulaceae	Betula	Betula_lenta	sweet_birch	native	n
Fagales	Betulaceae	Betula	Betula_nigra	river_birch	native	n
Fagales	Betulaceae	Betula	Betula_uber	virginia_roundleaf_birch	native	n
Fagales	Betulaceae	Carpinus	Carpinus_caroliniana	american_hornbeam	native	n
Fagales	Juglandaceae	Carya	Carya_cordiformis	bitternut_hickory	native	n
Fagales	Juglandaceae	Carya	Carya_glabra	pignut_hickory	native	n
Fagales	Juglandaceae	Carya	Carya_laciniosa	shellbark_hickory	native	n
Fagales	Juglandaceae	Carya	Carya_tomentosa	mockernut_hickory	native	n
Fagales	Juglandaceae	Juglans	Juglans_cinerea	butternut	native	n
Fagales	Juglandaceae	Juglans	Juglans_nigra	black_walnut	native	n
Lamiales	Oleaceae	Forsythia	Forsythia_viridissima	greenstem_forsythia	introduced	asian
Lamiales	Oleaceae	Syringa	Syringa_vulgaris	common_lilac	introduced	n
Lamiales	Phrymaceae	Phryma	Phryma_leptostachya	american_lopseed	native	n
Lamiales	Plantaginaceae	Plantago	Plantago_lanceolata	ribwort_plantain	introduced	asian
Lamiales	Plantaginaceae	Veronica	Veronica_arvensis	corn_speedwell	introduced	n
Lamiales	Plantaginaceae	Veronica	Veronica_persica	birdeye_speedwell	introduced	n
Poales	Cyperaceae	Cyperus	Cyperus_diandrus	umbrella_flatsedge	native	n
Ranunculales	Ranunculaceae	Ranunculus	Ranunculus_bulbosus	st_anthonys_turnip	introduced	n
Rosales	Elaeagnaceae	Elaeagnus	Elaeagnus_umbellata	autumn_olive	introduced	asian
Rosales	Rosaceae	Amelanchier	Amelanchier_canadensis	canadian_serviceberry	native	n
Rosales	Rosaceae	Malus	Malus_baccata	siberian_crab_apple	introduced	asian
Rosales	Rosaceae	Malus	Malus_prunifolia	plumleaf_crab_apple	introduced	asian
Rosales	Rosaceae	Malus	Malus_pumila	paradise_apple	introduced	asian
Rosales	Rosaceae	Prunus	Prunus_avium	sweet_cherry	introduced	n
Rosales	Rosaceae	Prunus	Prunus_cerasus	sour_cherry	introduced	n
Rosales	Rosaceae	Prunus	Prunus_padus	european_bird_cherry	introduced	asian
Rosales	Rosaceae	Prunus	Prunus_persica	peach	introduced	asian
Rosales	Rosaceae	Prunus	Prunus_serotina	black_cherry	native	n
Rosales	Rosaceae	Rosa	Rosa_lucieae	memorial rose	introduced	asian
Rosales	Rosaceae	Rosa	Rosa_multiflora	multiflora_rose	introduced	asian
Rosales	Rosaceae	Rubus	Rubus_allegheniensis	allegheny_blackberry	native	n
Rosales	Rosaceae	Rubus	Rubus_argutus	sawtooth_blackberry	native	n
Rosales	Rosaceae	Rubus	Rubus_flagellaris	baileys_dewberry	native	n
Rosales	Rosaceae	Rubus	Rubus_hispidus	bristly_dewberry	native	n
Rosales	Rosaceae	Rubus	Rubus_pensilvanicus	pennsylvania_blackberry	native	n
Rosales	Rosaceae	Rubus	Rubus_praecox	blackberry_europe	introduced	n
Sapindales	Rutaceae	Citrus	Citrus_trifoliata	hardy_orange	introduced	asian
Sapindales	Sapindaceae	Acer	Acer_grandidentatum	bigtooth_maple	native	n
Sapindales	Sapindaceae	Acer	Acer_negundo	boxelder	native	n
Sapindales	Sapindaceae	Acer	Acer_pensylvanicum	striped_maple	native	n
Sapindales	Sapindaceae	Acer	Acer_platanoides	norway_maple	introduced	n
Sapindales	Sapindaceae	Acer	Acer_pseudoplatanus	sycamore_maple	introduced	n
Sapindales	Sapindaceae	Acer	Acer_rubrum	red_maple	native	n
Sapindales	Sapindaceae	Acer	Acer_saccharinum	silver_maple	native	n
Sapindales	Sapindaceae	Acer	Acer_saccharum	black_maple	native	n
Solanales	Solanaceae	Lycium	Lycium_barbarum	matrimony_vine	introduced	asian
